# Supplementary material for: Dual PET-fMRI reveals a link between neuroinflammation, amyloid binding and compensatory task-related brain activity in Alzheimer’s disease
Source: Commun Biol. 2022 Aug 10;5:804. doi: 10.1038/s42003-022-03761-7 (PMC9365841; doi:10.1038/s42003-022-03761-7)
Supplement: Supplementary file 4 — Supplementary Data 1 [file 42003_2022_3761_MOESM4_ESM.xlsx]

## Sheet: Folha1
Subject	Group	PIB_SUVR_PCC
1	AD	2.1424
2	AD	1.9107
3	AD	2.4173
4	AD	2.1311
5	AD	1.9802
6	AD	1.7665
7	AD	2.166
8	AD	2.1755
9	AD	1.7206
10	AD	1.9611
11	AD	1.971
12	AD	1.8405
13	AD	1.9495
14	AD	1.996
15	AD	1.945
16	AD	1.4788
17	AD	2.1251
18	AD	1.313
19	AD	1.459
20	CT	1.0905
21	CT	0.9427
22	CT	1.0746
23	CT	1.7466
24	CT	1.0743
25	CT	1.1593
26	CT	1.058
27	CT	0.9979
28	CT	1.0534
29	CT	1.1732
30	CT	1.2853
31	CT	0.9905
32	CT	1.2935
33	CT	2.0136
34	CT	1.1568
35	CT	1.9064
36	CT	1.0146
37	CT	1.1397
38	CT	1.1448
