# Supplementary material for: Dual PET-fMRI reveals a link between neuroinflammation, amyloid binding and compensatory task-related brain activity in Alzheimer’s disease
Source: Commun Biol. 2022 Aug 10;5:804. doi: 10.1038/s42003-022-03761-7 (PMC9365841; doi:10.1038/s42003-022-03761-7)
Supplement: Supplementary file 5 — Supplementary Data 2 [file 42003_2022_3761_MOESM5_ESM.xlsx]

## Sheet: Folha1
Subject	Group	PK_BP_PCC
1	AD	0.1833
2	AD	0.0885
3	AD	0.2135
4	AD	0.3732
5	AD	0.0605
6	AD	0.1435
7	AD	0.2249
8	AD	0.1542
10	AD	0.3206
11	AD	0.2512
12	AD	0.2371
13	AD	0.1158
14	AD	0.0969
15	AD	0.2921
16	AD	0.3558
17	AD	0.1482
18	AD	0.0266
19	AD	0.0886
20	CT	0.0377
21	CT	0.1616
22	CT	0.14
23	CT	0.0793
24	CT	0.1275
25	CT	0.2443
26	CT	-0.0788
27	CT	0.0163
28	CT	0.2645
29	CT	0.1374
30	CT	0.1513
31	CT	0.0664
32	CT	0.1277
33	CT	0.1327
34	CT	0.033
35	CT	-0.0165
36	CT	0.0767
37	CT	0.094
38	CT	0.1297
